# Supplementary material for: Evidence Supporting That RNA Polymerase II Catalyzes De Novo Transcription Using Potato Spindle Tuber Viroid Circular RNA Templates
Source: Viruses. 2020 Mar 27;12(4):371. doi: 10.3390/v12040371 (PMC7232335; doi:10.3390/v12040371)
Supplement: Supplementary file 1 [file viruses-12-00371-s001.zip]

Archive with 13 entries (9 files):
- viruses-737725-for conversion-suppl/
- viruses-737725-for conversion-suppl/Supplemental files/
- viruses-737725-for conversion-suppl/Supplemental files/.DS_Store
- viruses-737725-for conversion-suppl/Supplemental files/Figure S1.pptx
- viruses-737725-for conversion-suppl/Supplemental files/Figure S2.pptx
- viruses-737725-for conversion-suppl/Supplemental files/Table S1.xlsx
- viruses-737725-for conversion-suppl/__MACOSX/
- viruses-737725-for conversion-suppl/__MACOSX/Supplemental files/
- viruses-737725-for conversion-suppl/__MACOSX/Supplemental files/._.DS_Store
- viruses-737725-for conversion-suppl/__MACOSX/Supplemental files/._Figure S1.pptx
- viruses-737725-for conversion-suppl/__MACOSX/Supplemental files/._Figure S2.pptx
- viruses-737725-for conversion-suppl/__MACOSX/Supplemental files/._Table S1.xlsx
- viruses-737725-for conversion-suppl/__MACOSX/Supplemental files/._Uncropped, full original immunoblotting file for Figure 1C.tif
