# Supplementary material for: Evidence Supporting That RNA Polymerase II Catalyzes De Novo Transcription Using Potato Spindle Tuber Viroid Circular RNA Templates
Source: Viruses. 2020 Mar 27;12(4):371. doi: 10.3390/v12040371 (PMC7232335; doi:10.3390/v12040371)
Supplement: Supplementary file 1 [file viruses-12-00371-s001.zip › viruses-737725-for conversion-suppl/Supplemental files/Table S1.xlsx]

## Sheet: Sheet1
Table S1 Pol II subunits. Based on reference 7.
Function	Sc PolII	Arabidopsis Homologs	MW (Kda)
Catalytic	RPB1	At4g35800	204.62
	RPB2	At4g21710	135.02
Assembly	RPB3	At2g15430	35.46
	RPB11	At3g52090	17.14
	RPB10	At1g11475	8.31
	RPB12	At5g41010	5.9
Auxillary	RPB6	At5g51940	16.65
		At2g04630	16.74
	RPB8	At1g54250	16.51
		At3g59600	16.6
	RPB5	At3g22320	24.3
	RPB4	At5g09920	15.93
	RPB7	At5g59180	19.46
	RPB9	At3g16980	13.28
		At4g16265	13.11
